# Supplementary material for: Anoxic Treatment of Agricultural Drainage Water in a Venturi-Integrated Membrane Bioreactor
Source: Membranes (Basel). 2023 Jul 14;13(7):666. doi: 10.3390/membranes13070666 (PMC10385815; doi:10.3390/membranes13070666)
Supplement: Supplementary file 1 [file membranes-13-00666-s001.zip]

Archive with 4 entries (4 files):
- S1 H2 Gas Efficiency Calculations.pdf
- S2 Photos of Experimental Setup.pdf
- S3 FTIR Graphs.pdf
- S4 SEM Images.pdf
